# Supplementary material for: Risk Factors for Cancer Mortality in Spain: Population-Based Cohort Study
Source: Int J Environ Res Public Health. 2022 Aug 10;19(16):9852. doi: 10.3390/ijerph19169852 (PMC9408698; doi:10.3390/ijerph19169852)
Supplement: Supplementary file 1 [file ijerph-19-09852-s001.zip]

Archive with 1 entries (1 files):
- ijerph-1843538-supplementary.pdf
